# Supplementary material for: Forensic genetic analysis of population of Madhya Pradesh with PowerPlex Fusion 6C™ Multiplex System
Source: Int J Legal Med. 2019 Feb 14;133(3):803–5. doi: 10.1007/s00414-019-02017-0 (PMC6469663; doi:10.1007/s00414-019-02017-0)
Supplement: Supplementary file 1 — (XLSX 21.5 kb) [file 414_2019_2017_MOESM1_ESM.xlsx]

## Sheet: Supl. Table-1
Table S1: Allele frequency distribution and forensic parameter in Madhya Pradesh population (N=374)
Allele	D3S1358	D1S1656	D2S441	D10S1248	D13S317	Penta E	D16S539	D18S51	D2S1338	CSF1PO	Penta D	THO1	vWA	D21S11	D7S820	D5S818	TPOX	D8S1179	D12S391	D19S433	SE33	D22S1045	FGA
5	-	-	-	-	-	0.03743	0.00134	-	-	-	-	-	-	-	-	-	-	-	-	-	-	-	-
6	-	-	-	-	-	-	-	-	-	-	0.00401	0.20856	-	-	-	-	-	-	-	-	-	-	-
7	-	-	-	-	0.00802	0.04679	0.00134	-	-	0.00134	0.00936	0.14706	-	-	0.03209	0.00134	-	-	-	-	-	-	-
8	0.00134	0.03075	0.00134	-	0.20856	0.00802	0.06417	-	-	0.00267	0.01471	0.12701	-	-	0.25267	0.00267	0.36497	0.00401	-	-	0.00134	-	-
8.3	-	-	-	-	-	-	0.00267	-	-	-	-	-	-	-	0.00134	-	-	-	-	-	-	-	-
9	0.00134	0.00267	0.00134	-	0.11096	0.02807	0.16578	-	0.00134	0.01872	0.19519	0.36765	-	-	0.05882	0.01872	0.12968	0.00535	-	-	-	-	-
9.2	-	-	-	-	-	-	-	-	-	-	-	-	-	-	0.00267	-	-	-	-	-	-	-	-
9.3	-	-	-	-	-	-	-	-	-	-	0.00134	0.14037	-	-	-	-	-	-	-	-	-	-	-
10	-	0.0107	0.37701	-	0.10027	0.04412	0.09893	0.00668	0.00267	0.1885	0.25668	0.00668	0.00401	-	0.2139	0.12032	0.06952	0.18048	0.00267	0.00134	-	-	-
10.1	-	-	0.00535	-	-	-	-	-	-	-	-	-	-	-	-	-	-	-	-	-	-	-	-
10.2	-	-	-	-	-	-	-	0.00134	-	-	-	-	-	-	-	-	-	-	-	-	-	-	-
10.3	-	-	-	-	-	-	-	-	-	-	-	0.00267	-	-	-	-	-	-	-	-	-	-	-
11	0.00134	0.19118	0.37567	0.00535	0.25802	0.19652	0.33021	0.01738	-	0.28209	0.23529	-	-	-	0.26872	0.37834	0.40909	0.07888	-	0.00401	0.00535	0.33021	-
11.1	-	-	-	-	-	-	-	-	-	-	-	-	-	-	-	0.00267	-	-	-	-	-	-	-
11.3	-	-	0.04011	-	-	-	0.00401	-	-	0.00134	-	-	-	-	-	-	-	-	-	-	-	-	-
12	0.00134	0.09225	0.06283	0.01872	0.20722	0.13102	0.18048	0.09358	-	0.40775	0.10561	-	-	-	0.14037	0.31818	0.02674	0.07219	-	0.07487	0.00936	0.00802	-
12.1	-	-	-	-	-	-	0.00134	-	-	-	-	-	-	-	-	-	-	-	-	-	-	-	-
12.2	-	-	-	-	-	-	-	-	-	-	-	-	-	-	-	-	-	-	-	0.0107	0.00134	-	-
12.3	-	-	0.00134	-	-	-	-	-	-	0.00134	-	-	-	-	-	-	-	-	-	-	-	-	-
13	-	0.14037	0.0107	0.11497	0.07754	0.06684	0.12968	0.13235	-	0.07487	0.11765	-	0.00267	-	0.02674	0.14305	-	0.15775	-	0.34759	0.01738	0.00267	-
13.1	-	-	-	-	-	-	-	0.00134	-	-	-	-	-	-	-	-	-	-	-	-	-	-	-
13.2	-	-	-	-	-	-	-	-	-	-	-	-	-	-	-	-	-	0.00267	-	0.02139	-	-	-
13.3	-	-	-	-	-	-	-	-	-	-	-	-	-	-	-	-	-	0.00134	-	-	-	-	-
14	0.04947	0.09358	0.10695	0.28075	0.0254	0.07353	0.01738	0.2754	-	0.01872	0.04011	-	0.14706	-	0.00267	0.00802	-	0.18449	-	0.2246	0.00535	0.04813	0.00134
14.1	-	-	-	-	-	-	-	0.00134	-	-	-	-	-	-	-	-	-	-	-	-	-	-	-
14.2	-	-	-	-	-	-	-	-	-	-	-	-	-	-	-	-	-	-	-	0.05749	-	-	-
14.3	-	0.00267	-	-	-	-	-	-	-	-	-	-	-	-	-	-	-	-	-	-	0.00267	-	-
15	0.35963	0.17112	0.01738	0.2754	0.00401	0.0869	0.00134	0.17513	0.00134	0.00267	0.01604	-	0.06818	-	-	0.00668	-	0.20722	0.00535	0.09492	0.01604	0.37166	0.00668
15.2	-	-	-	-	-	0.00134	-	-	-	-	-	-	-	-	-	-	-	-	-	0.06283	0.00267	-	-
15.3	-	0.00802	-	-	-	-	-	-	-	-	-	-	-	-	-	-	-	-	-	-	-	-	-
16	0.24733	0.14439	-	0.24064	-	0.09091	0.00134	0.12834	0.00401	-	0.00134	-	0.20856	-	-	-	-	0.08021	0.00401	0.04545	0.04545	0.16176	0.00668
16.1	-	-	-	-	-	-	-	0.00134	-	-	-	-	0.00134	-	-	-	-	-	-	-	-	-	-
16.2	-	0.00134	-	-	-	-	-	-	-	-	-	-	-	-	-	-	-	-	-	0.03075	0.00134	-	-
16.3	-	0.01872	-	-	-	-	-	-	-	-	-	-	-	-	-	-	-	-	0.00134	-	-	-	-
16.4	-	-	-	-	-	0.00267	-	-	-	-	-	-	-	-	-	-	-	-	-	-	-	-	-
17	0.23663	0.05348	-	0.05882	-	0.08957	-	0.06684	0.06283	-	0.00267	-	0.24599	-	-	-	-	0.02005	0.16043	0.01872	0.04545	0.06818	0.01872
17.1	0.00267	-	-	-	-	-	-	-	-	-	-	-	0.00134	-	-	-	-	-	0.00134	-	-	-	-
17.2	-	-	-	-	-	-	-	-	-	-	-	-	-	-	-	-	-	-	-	-	0.00134	-	-
17.3	-	0.02139	-	-	-	-	-	-	-	-	-	-	-	-	-	-	-	-	0.00401	-	-	-	-
18	0.09358	-	-	0.00535	-	0.03342	-	0.04412	0.1631	-	-	-	0.21524	-	-	-	-	0.00401	0.24866	0.00134	0.10561	0.00535	0.02406
18.3	-	0.01203	-	-	-	-	-	-	-	-	-	-	-	-	-	-	-	-	0.01337	-	-	-	0.00134
19	0.00401	0.00134	-	-	-	0.02406	-	0.02273	0.21524	-	-	-	0.0869	-	-	-	-	0.00134	0.14572	0.00134	0.10561	0.00401	0.07086
19.2	-	-	-	-	-	-	-	-	-	-	-	-	-	-	-	-	-	-	-	0.00267	0.00535	-	-
19.3	-	0.00401	-	-	-	-	-	-	-	-	-	-	-	-	-	-	-	-	0.00134	-	0.00134	-	-
20	0.00134	-	-	-	-	0.01872	-	0.00936	0.11765	-	-	-	0.01872	-	-	-	-	-	0.13369	-	0.08957	-	0.0762
20.1	-	-	-	-	-	-	-	-	-	-	-	-	-	-	-	-	-	-	0.00134	-	-	-	0.00134
20.2	-	-	-	-	-	-	-	-	-	-	-	-	-	-	-	-	-	-	-	-	0.00134	-	-
21	-	-	-	-	-	0.00802	-	0.00802	0.03743	-	-	-	-	-	-	-	-	-	0.08556	-	0.03209	-	0.12166
21.1	-	-	-	-	-	-	-	-	-	-	-	-	-	-	-	-	-	-	-	-	0.00802	-	-
21.2	-	-	-	-	-	-	-	-	-	-	-	-	-	-	-	-	-	-	-	-	0.0107	-	0.00668
22	-	-	-	-	-	0.0107	-	0.01203	0.07888	-	-	-	-	-	-	-	-	-	0.07219	-	0.00802	-	0.12701
22.1	-	-	-	-	-	-	-	-	-	-	-	-	-	-	-	-	-	-	-	-	0.00134	-	-
22.2	-	-	-	-	-	-	-	-	-	-	-	-	-	-	-	-	-	-	-	-	0.0254	-	0.00267
23	-	-	-	-	-	-	-	0.00134	0.13503	-	-	-	-	-	-	-	-	-	0.07353	-	-	-	0.16578
23.2	-	-	-	-	-	-	-	-	-	-	-	-	-	-	-	-	-	-	-	-	0.02406	-	0.00802
24	-	-	-	-	-	-	-	-	0.08155	-	-	-	-	-	-	-	-	-	0.03209	-	-	-	0.16711
24.2	-	-	-	-	-	-	-	-	-	-	-	-	-	-	-	-	-	-	-	-	0.03342	-	0.00668
25	-	-	-	-	-	0.00134	-	0.00134	0.05882	-	-	-	-	-	-	-	-	-	0.00401	-	0.00134	-	0.12567
25.2	-	-	-	-	-	-	-	-	-	-	-	-	-	-	-	-	-	-	-	-	0.03476	-	0.00401
26	-	-	-	-	-	-	-	-	0.03743	-	-	-	-	0.00401	-	-	-	-	0.00936	-	0.00134	-	0.04278
26.2	-	-	-	-	-	-	-	-	-	-	-	-	-	-	-	-	-	-	-	-	0.03342	-	-
27	-	-	-	-	-	-	-	-	0.00267	-	-	-	-	0.0107	-	-	-	-	-	-	0.00535	-	0.0107
27.2	-	-	-	-	-	-	-	-	-	-	-	-	-	-	-	-	-	-	-	-	0.04679	-	-
28	-	-	-	-	-	-	-	-	-	-	-	-	-	0.12567	-	-	-	-	-	-	0.00134	-	0.00401
28.2	-	-	-	-	-	-	-	-	-	-	-	-	-	-	-	-	-	-	-	-	0.0615	-	-
29	-	-	-	-	-	-	-	-	-	-	-	-	-	0.21123	-	-	-	-	-	-	0.00134	-	-
29.1	-	-	-	-	-	-	-	-	-	-	-	-	-	0.00401	-	-	-	-	-	-	-	-	-
29.2	-	-	-	-	-	-	-	-	-	-	-	-	-	0.00401	-	-	-	-	-	-	0.07487	-	-
29.3	-	-	-	-	-	-	-	-	-	-	-	-	-	0.00267	-	-	-	-	-	-	-	-	-
30	-	-	-	-	-	-	-	-	-	-	-	-	-	0.20321	-	-	-	-	-	-	0.00134	-	-
30.2	-	-	-	-	-	-	-	-	-	-	-	-	-	0.02941	-	-	-	-	-	-	0.04813	-	-
31	-	-	-	-	-	-	-	-	-	-	-	-	-	0.04545	-	-	-	-	-	-	-	-	-
31.2	-	-	-	-	-	-	-	-	-	-	-	-	-	0.10027	-	-	-	-	-	-	0.03209	-	-
32	-	-	-	-	-	-	-	-	-	-	-	-	-	0.00802	-	-	-	-	-	-	-	-	-
32.2	-	-	-	-	-	-	-	-	-	-	-	-	-	0.18583	-	-	-	-	-	-	0.03476	-	-
33	-	-	-	-	-	-	-	-	-	-	-	-	-	-	-	-	-	-	-	-	0.00134	-	-
33.2	-	-	-	-	-	-	-	-	-	-	-	-	-	0.05749	-	-	-	-	-	-	0.00936	-	-
34.2	-	-	-	-	-	-	-	-	-	-	-	-	-	0.00802	-	-	-	-	-	-	0.00134	-	-
36	-	-	-	-	-	-	-	-	-	-	-	-	-	-	-	-	-	-	-	-	0.00134	-	-
36.2	-	-	-	-	-	-	-	-	-	-	-	-	-	-	-	-	-	-	-	-	0.00134	-	-
PD	0.882682	0.968272	0.867669	0.907189	0.938731	0.980397	0.93184	0.956347	0.967343	0.874832	0.93896	0.910378	0.940376	0.958749	0.923947	0.868198	0.842661	0.956347	0.961251	0.938588	0.990306	0.88078	0.973977	1
PIC	0.699529	0.85801	0.649138	0.733101	0.793176	0.894283	0.773889	0.825921	0.858957	0.664808	0.787839	0.729326	0.789653	0.829075	0.762314	0.673283	0.618852	0.828671	0.838046	0.781344	0.939663	0.672626	0.872722
PE	0.544694	0.664021	0.377326	0.554211	0.568644	0.674419	0.588168	0.669213	0.633209	0.35485	0.502929	0.429088	0.544694	0.613008	0.563812	0.484947	0.392808	0.613008	0.623073	0.554211	0.770369	0.312594	0.648542	1
PI	2.17442	3.01613	1.496	2.22619	2.30864	3.11667	2.42857	3.06557	2.75	1.42748	1.96842	1.66964	2.17442	2.59722	2.28049	1.88889	1.54545	2.59722	2.67143	2.22619	4.45238	1.30769	2.87692	1.46833e+08
Ho	0.77005	0.83155	0.63369	0.7754	0.78342	0.83957	0.79144	0.8369	0.81818	0.64439	0.74599	0.57754	0.77005	0.77807	0.78075	0.73529	0.67647	0.80749	0.80481	0.72193	0.87701	0.61765	0.82086
He	0.74199	0.86115	0.66585	0.77137	0.81898	0.90236	0.79744	0.84283	0.87305	0.71141	0.81403	0.66146	0.81534	0.81963	0.79334	0.71914	0.67798	0.84708	0.84599	0.74688	0.93871	0.72054	0.87658
P-value	0.01669	0.12296	0.2466	0.16418	0.00048	0.00249	0.03151	0.00227	0	0.00914	0.00053	0.00079	0.0315	0.69089	0.34866	0.04223	0.40294	0.00992	0.00539	0.00012	0	0	0.10808
Pm	0.117318	0.0317281	0.132331	0.0928108	0.0612686	0.0196031	0.0681604	0.0436529	0.0326575	0.125168	0.0610398	0.0896222	0.0596242	0.0412508	0.0760531	0.131802	0.157339	0.0436529	0.0387486	0.0614115	0.0096943	0.11922	0.026023	4.42751e-29
F	-0.037433	0.0426386	0.0479326	-0.00657064	0.0421363	0.0690802	0.00716396	0.00741501	0.0615883	0.0878461	0.0829426	0.0828614	0.0556839	0.0468483	0.0157806	-0.0209551	0.00089223	0.0469006	0.0481987	0.0342543	0.0582167	0.141656	0.0652533
PD- Power of discrimination, PIC- Polymorphism information content, PE- Power of exclusion, PI- Paternity index, Ho- Observed heterozygosity, He- Expected Heterozygosity, P value- HWE test, Pm- Matching Probability, F = Fixation Index = (He - Ho) / He = 1 - (Ho / He)
Note:Values in red colour represent lowest and highest
