# Supplementary material for: Forensic genetic analysis of population of Madhya Pradesh with PowerPlex Fusion 6C™ Multiplex System
Source: Int J Legal Med. 2019 Feb 14;133(3):803–5. doi: 10.1007/s00414-019-02017-0 (PMC6469663; doi:10.1007/s00414-019-02017-0)
Supplement: Supplementary file 2 — (XLSX 11.0 kb) [file 414_2019_2017_MOESM2_ESM.xlsx]

## Sheet: Sheet1
Table S2: Population data used for analysis of genetic distances by using NJ tree and PCA plot.
S.No.	Published Population	Number of loci	References
1	BALMIKI(Punjab)	15	Ghosh et al. 2011 Genetic diversity of autosomal STRs in eleven populations of India. Forensic Sci. Int. Genet. 5, 259–261 (2011).
2	MAHADEV_KOLI(Maharashtra)
3	IYENGAR(Tamilnadu)
4	MUNDA(Jharkhand)
5	CHENCHU(Andhra Pradesh)	15	Bindu, H. G., Trivedi, R. & Kashyap, V. K. Genotypic polymorphisms at fifteen tetranucleotides and two pentanucleotide repeat locus in four tribal populations of Andhra Pradesh, southern India. J Forensic Sci 50, 978–983 (2005).
6	SANTAL(Chotanagpur)	15	Banerjee, J., Trivedi, R. & Kashyap, V. K. Polymorphism at 15 Short Tandem Repeat AmpFℓSTR® IdentifilerTM Loci in Three Aboriginal Populations of India: An Assessment in Human Identification. J. Forensic Sci. 50, JFS2005151-6 (2005).
7	LODHA(Bengal)	15	Singh, A., Trivedi, R. & Kashyap, V. K. Genetic polymorphism at 15 tetrameric short tandem repeat loci in four aboriginal tribal populations of Bengal. J. Forensic Sci. 51, 183–187 (2006).
8	BHIL(Gujrat)	15	Chaudhari, R. R. & Dahiya, M. S. Genetic diversity of 15 autosomal short tandem repeats loci using the AmpFLSTR® IdentifilerTM kit in a Bhil Tribe Population from Gujarat state, India. Indian J. Hum. Genet. 20, 148 (2014).
9	GOND(MP)	15	Dubey, B., Meganathan, P. R., Eaaswarkhanth, M., Vasulu, T. S. & Haque, I. Announcement of Population Data Forensic STR profile of two endogamous populations of Madhya Pradesh , India. Leg. Med. 11, 41–44 (2009).
10	Jharkhand	15	Imam, J., Reyaz, R., Singh, R. S. & Bapuly, A. K. Genomic portrait of population of Jharkhand , India , drawn with 15 autosomal STRs and 17 Y-STRs. 1–2 (2017). doi:10.1007/s00414-017-1610-x
11	Indian Population	15	Singh et al, 2018 (Reference 5)- Mugdha Singh & Madhusudan R. Nandineni, Population genetic analyses and evaluation of 22 autosomal STRs in Indian populations, Int J Legal Med (2018)
12	Population of Madhya Pradesh	23	Studied Population
