# Supplementary material for: Forensic genetic analysis of population of Madhya Pradesh with PowerPlex Fusion 6C™ Multiplex System
Source: Int J Legal Med. 2019 Feb 14;133(3):803–5. doi: 10.1007/s00414-019-02017-0 (PMC6469663; doi:10.1007/s00414-019-02017-0)
Supplement: Supplementary file 3 — (XLSX 13.0 kb) [file 414_2019_2017_MOESM3_ESM.xlsx]

## Sheet: Supl.Table 2
Table S3: Fst pairwise genetic distances among the populations with their corresponding p-value
Population of Madhya Pradesh v/s	BALMIKI		MAHADEV_KOLI		IYENGAR		MUNDA		CHENCHU		SANTAL		LODHA		BHIL		GOND		Jharkhand		Indian Population
	(Punjab)		(Maharashtra)		(Tamilnadu)		(Jharkhand)		(ANDHRA PRADESH)		(CHOTANAGPUR)		(BENGAL)		(GUJRAT)		(MP)		Jharkhand
	Fst	p-value	Fst	p-value	Fst	p-value	Fst	p-value	Fst	p-value	Fst	p-value	Fst	p-value	Fst	p-value	Fst	p-value	Fst	p-value	Fst	p-value
D8S1179	0.02463	0.00000+-0.0000	0.00207	0.18018+-0.0383	0.00242	0.15315+-0.0237	-0.0461	0.94595+-0.0205	0.00259	0.05405+-0.0242	0.01393	0.00000+-0.0000	0.03108	0.00000+-0.0000	0.0036	0.00000+-0.0000	0.01103	0.00000+-0.0000	0.00123	0.15315+-0.0360	-7e-05	0.39640+-0.0624
D21S11	0.0023	0.22523+-0.0434	-0.00164	0.72072+-0.0525	0.04306	0.00000+-0.0000	0.01265	0.00000+-0.0000	0.00183	0.09009+-0.0303	0.00705	0.00000+-0.0000	0.02451	0.00000+-0.0000	0.00414	0.00901+-0.0091	0.00202	0.10811+-0.0353	0.00171	0.10811+-0.0297	0.00229	0.02703+-0.0139
D7S820	-0.00272	0.72072+-0.0384	7e-05	0.34234+-0.0354	-7e-05	0.39640+-0.0388	0.00038	0.31532+-0.0389	0.00088	0.28829+-0.0297	0.01189	0.00000+-0.0000	0.00961	0.00000+-0.0000	0.00454	0.00000+-0.0000	0.0048	0.01802+-0.0121	0.00052	0.26126+-0.0515	0.00011	0.35135+-0.0515
CSF1PO	0.0007	0.26126+-0.0370	-0.00365	0.89189+-0.0253	0.00046	0.36036+-0.0636	-0.00299	0.82883+-0.0354	0.0365	0.00000+-0.0000	0.00306	0.06306+-0.0305	0.00563	0.00901+-0.0091	0.00342	0.02703+-0.0139	-0.0016	0.70270+-0.0403	-9e-05	0.36036+-0.0235	0.00014	0.32432+-0.0578
D19S433	0.00028	0.24324+-0.0490	0.02278	0.00000+-0.0000	-0.00051	0.45045+-0.0507	0.00857	0.00901+-0.0091	0.01289	0.00000+-0.0000	0.00589	0.00000+-0.0000	0.02806	0.00000+-0.0000	-0.00023	0.47748+-0.0508	-8e-05	0.39640+-0.0474	0.00115	0.14414+-0.0364	0.00779	0.00000+-0.0000
vWA	0.00289	0.09910+-0.0344	0.01642	0.00000+-0.0000	0.00102	0.27928+-0.0497	0.00182	0.23423+-0.0338	0.00484	0.01802+-0.0121	0.00588	0.01802+-0.0182	0.01336	0.00000+-0.0000	0.00448	0.00901+-0.0091	0.0041	0.05405+-0.0148	0.00154	0.10811+-0.0227	0.00045	0.22523+-0.0474
TPOX	0.00166	0.23423+-0.0364	0.02505	0.00000+-0.0000	-0.00099	0.48649+-0.0388	0.00813	0.05405+-0.0278	-0.00297	0.96396+-0.0142	0.00403	0.05405+-0.0201	0.05376	0.00000+-0.0000	0.01743	0.00000+-0.0000	0.01091	0.00000+-0.0000	0.00347	0.05405+-0.0201	0.001	0.12613+-0.0278
D18S51	0.0002	0.42342+-0.0490	0.01778	0.00000+-0.0000	-0.00208	0.80180+-0.0345	0.00458	0.02703+-0.0139	0.00276	0.11712+-0.0305	0.00237	0.10811+-0.0353	0.02088	0.00000+-0.0000	0.00294	0.01802+-0.0121	0.0198	0.00000+-0.0000	-0.00041	0.55856+-0.0446	-0.00031	0.60360+-0.0408
D3S1358	0.02186	0.00000+-0.0000	0.02123	0.00000+-0.0000	0.01486	0.00901+-0.0091	0.00354	0.13514+-0.0244	0.05268	0.00000+-0.0000	0.00072	0.18018+-0.0407	0.04266	0.00000+-0.0000	0.00481	0.00000+-0.0000	-0.00085	0.58559+-0.0390	0.00296	0.08108+-0.0252	0.00432	0.00000+-0.0000
THO1	0.02655	0.00000+-0.0000	-0.00393	0.96396+-0.0142	0.00055	0.35135+-0.0417	0.00345	0.14414+-0.0411	0.00498	0.03604+-0.0201	0.00117	0.16216+-0.0424	0.07923	0.00000+-0.0000	0.01056	0.00000+-0.0000	0.00164	0.12613+-0.0278	-0.00153	0.91892+-0.0298	0.00715	0.00000+-0.0000
D13S317	0.0111	0.00901+-0.0091	0.05069	0.00000+-0.0000	0.00961	0.00901+-0.0091	0.0163	0.00000+-0.0000	0.00098	0.27928+-0.0582	0.00679	0.00901+-0.0091	0.38841	0.00000+-0.0000	0.00227	0.05405+-0.0201	0.01165	0.00000+-0.0000	-1e-05	0.36036+-0.0575	-0.00134	0.99099+-0.0030
D16S539	0.01398	0.00000+-0.0000	0.01844	0.00000+-0.0000	-0.00076	0.46847+-0.0424	-0.00196	0.68468+-0.0338	0.0098	0.00000+-0.0000	0.73839	0.00000+-0.0000	0.01219	0.00000+-0.0000	0.00399	0.00000+-0.0000	0.00742	0.00901+-0.0091	0.02952	0.00000+-0.0000	-0.0005	0.71171+-0.0497
D2S1338	0.00612	0.00901+-0.0091	0.00688	0.03604+-0.0148	0.00587	0.00901+-0.0091	-7e-05	0.44144+-0.0394	0.05572	0.00000+-0.0000	0.02745	0.00000+-0.0000	0.17598	0.00000+-0.0000	0.01054	0.00000+-0.0000	0.00409	0.00901+-0.0091	0.0031	0.00000+-0.0000	0.00207	0.01802+-0.0121
D5S818	0.00853	0.02703+-0.0139	0.00329	0.14414+-0.0364	0.00013	0.38739+-0.0360	0.00074	0.23423+-0.0201	0.0274	0.00000+-0.0000	-0.00157	0.74775+-0.0361	1e-05	0.27027+-0.0606	0.00226	0.05405+-0.0242	0.00406	0.05405+-0.0242	-0.00053	0.54054+-0.0559	0.00223	0.04505+-0.0152
FGA	0.0052	0.05405+-0.0242	0.00373	0.07207+-0.0182	0.00011	0.44144+-0.0344	0.00429	0.07207+-0.0227	0.01288	0.00000+-0.0000	0.01912	0.00000+-0.0000	0.0083	0.00000+-0.0000	0.00705	0.00000+-0.0000	0.00176	0.06306+-0.0273	0.00237	0.03604+-0.0242	-7e-05	0.40541+-0.0339
Bold values with significant p values (p value < 0.005) of the studied population with other populations.
